# Supplementary material for: Identification of Serum Metabolites for Predicting Chronic Kidney Disease Progression according to Chronic Kidney Disease Cause
Source: Metabolites. 2022 Nov 16;12(11):1125. doi: 10.3390/metabo12111125 (PMC9696352; doi:10.3390/metabo12111125)
Supplement: Supplementary file 1 [file metabolites-12-01125-s001.zip]

Archive with 1 entries (1 files):
- metabolites-1990174-supplementary.pdf
